# Supplementary material for: Association of the Matrix Attachment Region Recognition Signature with coding regions in Caenorhabditis elegans
Source: BMC Genomics. 2007 Nov 15;8:418. doi: 10.1186/1471-2164-8-418 (PMC2234258; doi:10.1186/1471-2164-8-418)
Supplement: Additional file 2 — Correlation between MRS frequency and distance to centre of chromosome. Each 2 Mb chromosome window was given a number based on its distance from the centre of the chromosome. The windows at the far ends chromosome were assigned 1, the next windows towards the chromosome centre were assigned 2 and so on until all windows had been assigned a number. The correlation between the MRS frequency in each window and its number was then calculated using Pearson's r correlation coefficient. [file 1471-2164-8-418-S2.xls]

## Sheet: Sheet1
	Chromosome
	I	II	III	IV	V	X
correlation co-efficient	0.89	0.95869	0.67271	0.0525	0.75498	0.71653
p-value	0.001	<0.0001	0.04887	0.44256	0.00361	0.01493
